# Supplementary material for: Highly Sensitive Graphene-Based Electrochemical Sensor for Nitrite Assay in Waters
Source: Nanomaterials (Basel). 2023 Apr 25;13(9):1468. doi: 10.3390/nano13091468 (PMC10179868; doi:10.3390/nano13091468)
Supplement: Supplementary file 1 [file nanomaterials-13-01468-s001.zip]

Archive with 1 entries (1 files):
- nanomaterials-2343221-supplementary.pdf
